# Supplementary material for: Association of Variants in CDC10 (Septin 7) Gene with Growth-Related Traits in Qinchuan Cattle
Source: Animals (Basel). 2026 Feb 1;16(3):447. doi: 10.3390/ani16030447 (PMC12897450; doi:10.3390/ani16030447)
Supplement: Supplementary file 1 [file animals-16-00447-s001.zip]

Archive with 1 entries (1 files):
- animals-4076098-supplementary.pdf
